# Supplementary material for: Benchmark analysis of algorithms for determining and quantifying full-length mRNA splice forms from RNA-seq data
Source: Bioinformatics. 2015 Sep 3;31(24):3938–45. doi: 10.1093/bioinformatics/btv488 (PMC4673975; doi:10.1093/bioinformatics/btv488)
Supplement: Supplementary Data [file supp_btv488_suppl_data.zip]

Archive with 20 entries (20 files):
- figS18.jpeg
- figS19.jpeg
- hayer_bioinf3_Supplemental.doc
- figS1.jpeg
- figS2.jpeg
- figS3.jpeg
- figS4.jpeg
- figS5.jpeg
- figS6.jpeg
- figS7.jpeg
- figS8.jpeg
- figS9.jpeg
- figS10.jpeg
- figS11.jpeg
- figS12.jpeg
- figS13.jpeg
- figS14.jpeg
- figS15.jpeg
- figS16.jpeg
- figS17.jpeg
